# Supplementary material for: Age Differences in Estimating Physical Activity by Wrist Accelerometry Using Machine Learning
Source: Sensors (Basel). 2021 May 12;21(10):3352. doi: 10.3390/s21103352 (PMC8150764; doi:10.3390/s21103352)
Supplement: Supplementary file 1 [file sensors-21-03352-s001.zip]

Archive with 1 entries (1 files):
- sensors-1159488-supplementary.pdf
